# Supplementary material for: Why are enteric ganglia so small? Role of differential adhesion of enteric neurons and enteric neural crest cells
Source: F1000Res. 2015 May 12;4:113. [Version 1] doi: 10.12688/f1000research.6370.1 (PMC4448751; doi:10.12688/f1000research.6370.1)
Supplement: Raw data for Figure 1 — MG1 neural cell count ( Rollo et al., 2015a). [file f1000research-4-6830-s0000.tgz]

Archive with 1 entries (1 files):
- a682ff7a-d3bc-4814-83fb-d2f0f371f52b_Fig_1_MG1_neural_cell_count.xlsx
