# Supplementary material for: Why are enteric ganglia so small? Role of differential adhesion of enteric neurons and enteric neural crest cells
Source: F1000Res. 2015 May 12;4:113. [Version 1] doi: 10.12688/f1000research.6370.1 (PMC4448751; doi:10.12688/f1000research.6370.1)
Supplement: Raw data for Figure 1 — MG1 neural cell count ( Rollo et al., 2015a). [file f1000research-4-6830-s0000.tgz › a682ff7a-d3bc-4814-83fb-d2f0f371f52b_Fig_1_MG1_neural_cell_count.xlsx]

## Sheet: Sheet1
MG1
group	Specimen	Hu	mean	SD	N	SEM	Sox	mean	SD	N	SEM	Hu/Sox	mean	SD	N	SEM	Hu+Sox	mean	SD	N	SEM
QE4.5	1	5					16										21
		8					23					0.333333					31
	2	7					14										21
		10					12					0.653846					22
	3	1					23										24															Hu	SEM	SoxE	SEM	Hu+SoxE	SEM
		5					21					0.136364					26														QE4.5	7	1.08012	23.1667	2.05542	30.1667	2.0591
	4	12					23										35														QE5.0	10.125	0.810735	22.1875	1.3911	34.75	1.71502
		12					21					0.545455					33														QE5.5	22.1667	5.0558	35.3333	3.26258	46.9091	4.66986
	5	2					30										32														QE6.0	36.8333	1.62757	34.75	2.38087	71.5833	1.29368
		11					28					0.224138					39														QE6.5	52.9167	1.29952	43.3333	2.32683	96.25	2.26677
	6	7					32										39														QE7.0	75.75	4.95245	60.75	2.65081	126.818	6.66936
		4					35					0.164179					39														QE7.5	81.4286	2.82009	69.2143	2.82099	156.333	4.28587
			7	3.74166	12	1.08012		23.1667	7.12018	12	2.05542		0.342886	0.212843	6	0.0868927		30.1667	7.13294	12	2.0591										QE8.0	98	2.94594	81.125	2.53854	177.273	3.21997
QE5.0	1	10					20										30
		10					13					0.606061					23
	2	10					14										24
		7					16					0.566667					23
	3	15					28										43
		16					28					0.553571					44
	4	10					19										29
		7					20					0.435897					27
	5	8					25										33
		8					26					0.313725					34
	6	8					28										36
		10					33					0.295082					43
	7	15					21										36															Hu/sox	SEM
		14					20					0.707317					34														QE4.5	0.342886	0.0868927
	8	9					20										29														QE5.0	0.474563	0.0551336
		5					24					0.318182					29														QE5.5	0.651988	0.264315
			10.125	3.24294	16	0.810735		22.1875	5.5644	16	1.3911		0.474563	0.155941	8	0.0551336		34.75	5.941	12	1.71502										QE6.0	1.14097	0.191634
QE5.5	1	10					30										40														QE6.5	1.2558	0.112256
		10					29					0.338983					39														QE7.0	1.2413	0.0692334
	2	25					44										69														QE7.5	1.18049	0.0331375
		15					47					0.43956					62														QE8.0	1.21555	0.0627644
	3	37					30										67
		36					32					1.17742					68
			22.1667	12.3841	6	5.0558		35.3333	7.99166	6	3.26258		0.651988	0.457808	3	0.264315		46.9091	16.1769	12	4.66986
QE6.0	1	38					33										71
		42					25					1.37931					67
	2	35					42										77
		37					37					0.911392					74
	3	34					43										77
		41					29					1.04167					70
	4	44					23										67
		47					23					1.97826					70
	5	31					40										71
		30					36					0.802632					66
	6	32					48										80
		31					38					0.732558					69
			36.8333	5.63807	12	1.62757		34.75	8.24759	12	2.38087		1.14097	0.469404	6	0.191634		71.5833	4.48144	12	1.29368
QE6.5	1	56					35										91
		64					35					1.71429					99
	2	54					43										97
		51					37					1.3125					88
	3	55					43										98
		52					61					1.02885					113
	4	52					34										86
		50					39					1.39726					89
	5	45					46										91
		51					48					1.02128					99
	6	54					52										106
		51					47					1.06061					98
			52.9167	4.50168	12	1.29952		43.3333	8.06038	12	2.32683		1.2558	0.274971	6	0.112256		96.25	7.85233	12	2.26677
QE7.0	1	79					60										139
		84					59					1.36975					143
	2	71					53										124
		55					56					1.15596					111
	3	97					63										160
		89					75					1.34783					164
	4	64					53										117
		67					67					1.09167					134
			75.75	14.0077	8	4.95245		60.75	7.49762	8	2.65081		1.2413	0.138467	4	0.0692334		126.818	23.1033	12	6.66936
QE7.5	1	62					55										117
		62					54					1.13761					116
	2	79					67										146
		82					68					1.19259					150
	3	87					77										164
		79					71					1.12162					150
	4	78					63										141
		71					64					1.17323					135
	5	83					56										139
		91					72					1.35938					163
	6	88					83										171
		93					69					1.19079					162
	7	90					87										177
		95					83					1.08824					178
			81.4286	10.5518	14	2.82009		69.2143	10.5552	14	2.82099		1.18049	0.0876735	7	0.0331375		156.333	14.8467	12	4.28587
Qe8.0	1	92					90										182
		107					93					1.08743					200
	2	112					81										193
		91					78					1.27673					169
	3	91					82										173
		91					78					1.1375					169
	4	97					72										169
		103					75					1.36054					178
			98	8.33238	8	2.94594		81.125	7.18008	8	2.53854		1.21555	0.125529	4	0.0627644		177.273	11.1543	12	3.21997
