# Supplementary material for: Why are enteric ganglia so small? Role of differential adhesion of enteric neurons and enteric neural crest cells
Source: F1000Res. 2015 May 12;4:113. [Version 1] doi: 10.12688/f1000research.6370.1 (PMC4448751; doi:10.12688/f1000research.6370.1)
Supplement: Raw data for Figure 3A, B and C — Aggregates at QE5 and QE8, control and with EGTA. Aggregation was indicated by decrease in particle count and is expressed as % of time t=0 min ( Rollo et al., 2015b). [file f1000research-4-6830-s0001.tgz]

Archive with 1 entries (1 files):
- e531156b-8ec8-4847-bcf5-e3e8b3cb2a98_Fig_3A_B_C_agg_QE5_QE8_&_EGTA.xlsx
