# Supplementary material for: Why are enteric ganglia so small? Role of differential adhesion of enteric neurons and enteric neural crest cells
Source: F1000Res. 2015 May 12;4:113. [Version 1] doi: 10.12688/f1000research.6370.1 (PMC4448751; doi:10.12688/f1000research.6370.1)
Supplement: Raw data for Figure 3A, B and C — Aggregates at QE5 and QE8, control and with EGTA. Aggregation was indicated by decrease in particle count and is expressed as % of time t=0 min ( Rollo et al., 2015b). [file f1000research-4-6830-s0001.tgz › e531156b-8ec8-4847-bcf5-e3e8b3cb2a98_Fig_3A_B_C_agg_QE5_QE8_&_EGTA.xlsx]

## Sheet: Sheet1
%time zero	QE8 Ctrl					QE8 EGTA						QE5 Ctrl					QE5 EGTA
time min	0'	15'	30'	60'	120''	0'	15'	30'	60'	120''		0'	15'	30'	60'	120''	0'	15'	30'	60'	120''
	120	64	28	10	5	120	33	33	23	10		85	64	34	34	26	85	55	47	30	21
	93	39	26	13	8	93	21	15	23	15		77	73	38	30	26	77	43	60	34	21
	99	75	49	13	10	99	52	13	18	21		111	38	34	9	26	111	81	55	51	43
	102	52	21	8	3	102	54	21	28	21		137	94	73	34	26	137	73	26	21	43
	84	62	23	16	8	84	36	23	15	18		90	68	17	21	43	90	68	47	26	47
	85	54	28	10	3	85	33	0	21	10		107	94	44	50	31	107	28	94	75	38
	76	49	23	3	0	76	57	15	23	18		101	88	75	31	44	101	57	101	75	38
	114	62	52	10	8	114	49	5	15	23		75	88	107	19	19	75	75	69	50	44
	76	39	26	8	5	76	21	10	23	21		94	25	88	28	28	94	57	75	75	38
	131	62	23	3	5	131	33	3	15	18		138	107	50	28	28	138	57	50	19	44
	89	44	49	13	0	89	41	8	36	18		75	82	31	31	28	75	82	94	57	57
	85	39	57	8	0	85	49	13	21	10		107	50	82	44	63	107	119	31	82	82
	114	44	33	15	8	114	39	15	15	18		94	75	82	38	44	94	101	63	57	50
	89	39	62	5	10	89	62	3	13	23		119	69	63	57	44	119	88	31	75	57
	140	49	52	3	0	140	72	15	10	5		88	75	63	38	31	88	44	50	57	75
	72	28	23	23	3	72	46	8	3	36		85	101	31	13	31	85	81	44	31	17
	72	31	10	21	8	72	64	8	3	39		76	63	50	44	38	76	42	88	41	34
	115	33	13	15	0	115	36	8	10	23		114	69	69	13	28	114	55	68	47	44
	115	31	18	13	8	115	49	8	21	33		76	82	69	38	28	76	76	37	34	44
	139	54	3	13	5	139	72	0	8	36		131	82	44	28	57	131	72	75	54	44
	127	21	8	8	8	127	81	42	31	17		89	110	44	17	7	89	68	58	41	37
	42	23	0	8	15	42	42	88	41	34		85	68	44	47	17	85	38	47	37	10
	91	36	5	10	3	91	55	68	47	42		114	81	58	47	44	114	47	61	54	20
	151	15	10	5	28	151	76	37	34	42		89	85	37	34	27	89	72	68	51	24
	169	110	44	17	7	169	72	75	54	42		140	72	47	58	14	140	21	47	27	3
	76	68	44	47	17	76	68	58	41	37			97	54	34	17		81	92	47	24
	42	81	58	47	44	42	38	47	37	10			106	31	27	17		59	78	58	37
	83	85	37	34	27	83	47	61	54	20			72	51	31	10		102	95	92	37
	118	72	47	58	14	118	72	68	51	24			55	47	20	7		140	47	75	27
	145	97	54	34	17	145	21	47	27	3			81	54	31	17		89	71	71	7
	83	105	31	27	17	83	81	92	47	24			81	68	41	31
	69	72	51	31	10	69	59	78	58	37			64	41	27	20
	118	55	47	20	7	118	102	95	92	37			106	41	37	27
	69	81	54	31	17	69	139	47	74	27			106	64	51	10
	104	81	68	41	31	104	89	71	71	7			81	44	24	10
		64	41	27	20
		106	41	37	27
		106	64	51	10
		81	44	24	10
		58	12	7	7
		60	27	10	10
		63	27	12	5
		65	17	7	10
		68	29	2	10
		58	27	5	10
		56	31	2	12
		43	24	7	12
		34	27	17	7
		36	29	2	12
		51	36	0	14
		60	12	10	14
		41	12	2	7
		36	17	7	10
		41	2	5	0
		46	31	17	7
		53	24	24	5
		65	19	12	5
		46	27	10	7
		77	36	12	2
		58	27	5	17
		56	48	2	17
		41	46	19	19
		41	41	7	12
		56	43	5	10
		75	17	12	17
		58	36	24	7
		48	46	22	14
		53	48	27	19
		75	46	10	14
		51	27	7	19
		66	43	10	17
		60	28	2	17
		41	14	12	7
		36	31	10	10
		58	24	22	12
		53	19	14	14
		51	19	17	12
		58	17	7	22
		51	27	27	19
		63	7	19	5
		56	12	22	7
		46	17	27	7
		41	24	17	5
		43	14	7	2
		56	14	5	5
		60	27	12	7
		34	17	17	17
		48	19	12	10
		46	17	27	17
		46	27	24	5
		60	19	2	10
		51	17	7	12
		60	19	7	2
		51	0	12	7
		58	17	22	10
		82	17	17	14
		53	29	7	10
		87	17	7	10
		65	19	12	2
	QE8 Ctrl					QE8 EGTA						QE5 Ctrl					QE5 EGTA
av	0'	15'	30'	60'	120'	0'	15'	30'	60'	120'		0'	15'	30'	60'	120'	0'	15'	30'	60'	120'
n	35	99	99	99	99	35	35	35	35	35		25	35	35	35	35	25	30	30	30	30
			QE8 Ctrl	QE8 EGTA			QE5 Ctrl	QE5 EGTA
		0'	99.9143	99.9143		0'	99.88	99.88
		15'	56.1414	56.0286		15'	78.6286	69.0333
		30'	28.5758	34.2286		30'	53.4	62.3
		60'	15.0808	31.5143		60'	32.9714	51.4667
		120'	10.6162	23.4		120'	27.5429	36.9

## Sheet: Statistic
QE8 Ctrl							QE8ctrl to EGTA					QE8 toQE5
Uncorrected Fisher's LSD	Mean Diff.	Significant?	Summary	Individual P Value			15'					15'
							Unpaired t test with Welch's correction					Unpaired t test with Welch's correction
0' vs. 15'	43.77	Yes	****	< 0.0001			P value	0.9803				P value	< 0.0001
0' vs. 30'	71.34	Yes	****	< 0.0001			P value summary	ns				P value summary	****
0' vs. 60'	84.83	Yes	****	< 0.0001			Significantly different? (P < 0.05)	No				Significantly different? (P < 0.05)	Yes
0' vs. 120''	89.3	Yes	****	< 0.0001			One- or two-tailed P value?	Two-tailed				One- or two-tailed P value?	Two-tailed
15' vs. 30'	27.57	Yes	****	< 0.0001			Welch-corrected t, df	t=0.02484 df=48.25				Welch-corrected t, df	t=5.978 df=57.22
15' vs. 60'	41.06	Yes	****	< 0.0001
15' vs. 120''	45.53	Yes	****	< 0.0001			30'					30'
30' vs. 60'	13.49	Yes	****	< 0.0001			Unpaired t test with Welch's correction					Unpaired t test with Welch's correction
30' vs. 120''	17.96	Yes	****	< 0.0001			P value	0.2942				P value	< 0.0001
60' vs. 120''	4.465	Yes	*	0.0455			P value summary	ns				P value summary	****
							Significantly different? (P < 0.05)	No				Significantly different? (P < 0.05)	Yes
							One- or two-tailed P value?	Two-tailed				One- or two-tailed P value?	Two-tailed
QE8 EGTA							Welch-corrected t, df	t=1.063 df=40.44				Welch-corrected t, df	t=6.908 df=50.29
Uncorrected Fisher's LSD	Mean Diff.	Significant?	Summary	Individual P Value
							60'					60'
0' vs. 15'	43.89	Yes	****	< 0.0001			Unpaired t test with Welch's correction					Unpaired t test with Welch's correction
0' vs. 30'	65.69	Yes	****	< 0.0001			P value	< 0.0001				P value	< 0.0001
0' vs. 60'	68.4	Yes	****	< 0.0001			P value summary	****				P value summary	****
0' vs. 120''	76.51	Yes	****	< 0.0001			Significantly different? (P < 0.05)	Yes				Significantly different? (P < 0.05)	Yes
15' vs. 30'	21.8	Yes	***	0.0002			One- or two-tailed P value?	Two-tailed				One- or two-tailed P value?	Two-tailed
15' vs. 60'	24.51	Yes	****	< 0.0001			Welch-corrected t, df	t=4.373 df=41.38				Welch-corrected t, df	t=7.595 df=57.23
15' vs. 120''	32.63	Yes	****	< 0.0001
30' vs. 60'	2.714	No	ns	0.6413			120'					120'
30' vs. 120''	10.83	No	ns	0.0643			Unpaired t test with Welch's correction					Unpaired t test with Welch's correction
60' vs. 120''	8.114	No	ns	0.1648			P value	< 0.0001				P value	< 0.0001
							P value summary	****				P value summary	****
							Significantly different? (P < 0.05)	Yes				Significantly different? (P < 0.05)	Yes
							One- or two-tailed P value?	Two-tailed				One- or two-tailed P value?	Two-tailed
							Welch-corrected t, df	t=6.213 df=44.26				Welch-corrected t, df	t=7.092 df=41.28
QE5 Ctrl							QE5 ctrl to EGTA 15'
Uncorrected Fisher's LSD	Mean Diff.	Significant?	Summary	Individual P Value			Unpaired t test with Welch's correction
							P value	0.1015
0' vs. 15'	21.25	Yes	****	< 0.0001			P value summary	ns
0' vs. 30'	46.48	Yes	****	< 0.0001			Significantly different? (P < 0.05)	No
0' vs. 60'	66.91	Yes	****	< 0.0001			One- or two-tailed P value?	Two-tailed
0' vs. 120''	72.34	Yes	****	< 0.0001			Welch-corrected t, df	t=1.666 df=53.01
15' vs. 30'	25.23	Yes	****	< 0.0001
15' vs. 60'	45.66	Yes	****	< 0.0001			30'
15' vs. 120''	51.09	Yes	****	< 0.0001			Unpaired t test
30' vs. 60'	20.43	Yes	****	< 0.0001			P value	0.0785
30' vs. 120''	25.86	Yes	****	< 0.0001			P value summary	ns
60' vs. 120''	5.429	No	ns	0.1867			Significantly different? (P < 0.05)	No
							One- or two-tailed P value?	Two-tailed
							t, df	t=1.788 df=63
QE5 EGTA
Uncorrected Fisher's LSD	Mean Diff.	Significant?	Summary	Individual P Value			60'
							Unpaired t test with Welch's correction
0' vs. 15'	30.85	Yes	****	< 0.0001			P value	< 0.0001
0' vs. 30'	37.58	Yes	****	< 0.0001			P value summary	****
0' vs. 60'	48.41	Yes	****	< 0.0001			Significantly different? (P < 0.05)	Yes
0' vs. 120''	62.98	Yes	****	< 0.0001			One- or two-tailed P value?	Two-tailed
15' vs. 30'	6.733	No	ns	0.2212			Welch-corrected t, df	t=4.496 df=46.96
15' vs. 60'	17.57	Yes	**	0.0017
15' vs. 120''	32.13	Yes	****	< 0.0001			120'
30' vs. 60'	10.83	No	ns	0.05			Unpaired t test with Welch's correction
30' vs. 120''	25.4	Yes	****	< 0.0001			P value	0.0225
60' vs. 120''	14.57	Yes	**	0.0088			P value summary	*
							Significantly different? (P < 0.05)	Yes
							One- or two-tailed P value?	Two-tailed
							Welch-corrected t, df	t=2.351 df=53.20
