# Supplementary material for: Why are enteric ganglia so small? Role of differential adhesion of enteric neurons and enteric neural crest cells
Source: F1000Res. 2015 May 12;4:113. [Version 1] doi: 10.12688/f1000research.6370.1 (PMC4448751; doi:10.12688/f1000research.6370.1)
Supplement: Raw data for Figure 5A and Supplemental Figure S5 — Aggregate size from 2h to 48h ( Rollo et al., 2015c). [file f1000research-4-6830-s0002.tgz]

Archive with 1 entries (1 files):
- 246b6ca8-1c00-48da-9205-c81ec283d97b_Fig_5A_Suppl_Fig_S5__agg_size_2ht_48h.xlsx
