# Supplementary material for: Why are enteric ganglia so small? Role of differential adhesion of enteric neurons and enteric neural crest cells
Source: F1000Res. 2015 May 12;4:113. [Version 1] doi: 10.12688/f1000research.6370.1 (PMC4448751; doi:10.12688/f1000research.6370.1)
Supplement: Raw data for Figure 5A and Supplemental Figure S5 — Aggregate size from 2h to 48h ( Rollo et al., 2015c). [file f1000research-4-6830-s0002.tgz › 246b6ca8-1c00-48da-9205-c81ec283d97b_Fig_5A_Suppl_Fig_S5__agg_size_2ht_48h.xlsx]

## Sheet: Sheet1
#145	2h	4h	6h	#120 18h	#120 48h
	0.3x106	0.3x106	0.3x106	0.33x106
	14.7	17.6	27.3	90.1	64.1
agg diam um	11.5	20.7	29.2	47.7	87.9
	13.1	18.1	35.1	37.4	57.8
	15	37.3	25.4	33.9	49.7
	14	20.6	21.4	55.3	56.5
	20.6	21.3	36.3	37.2	123
	26	21.1	31.5	36.9	110
	22.1	23.7	26.1	30.7	122
	18.9	23.8	26.7	62	66.3
	21	22.1	28.7	56	58.5
	23	18.3	33.6	35.5	71.8
	23.9	18.3	30.6	52.5	84.8
	20.4	19.6	32.1	82.6	79.7
	16.8	22.6	22.9	51.5	55.3
	17.1	19.8	29.2	31.4	71.8
	17.6	33.1	30.3	52.7	50.2
	20.5	25.3	23.1	47.4	96.6
	19.3	31	35	41.5	54.8
	15.3	32.8	46.7	81.6	66.3
	22.1	27.3	47.5	92.9	76.1
	13.9	26.1	29.5	69.3	53.6
	15.5	22	47.5	71.7	52.7
	20	28.4	34.1	61.4	46.2
	19.8	33.2	27.9	46.4	51.9
	22.1	22.1	26.8	58.5	55.9
	18	26.3	32.2	64.3	65.9
	19.9	28.4	30.6	44.5	57.6
	13.2	27.1	42.4	51.5	100
	16.9	32.2	35.4	71.5	51.4
	24.6	22.2	22.4	33.5	52.1
	19.6	30.1	26	45.1	52.5
	22.6	24.9	34	36.7	70.3
	19.5	29.3	28.3	32.4	43
	24.7	23.7	44	64.6	49.1
	18.9	21.6	38.2	92.3	61.1
	18.6	24.4	39.4	87.4	81.4
	26.4	29.3	32.6	52.3	56.9
	20.6	26.1	36.1	39	59.2
	18	24.9	36.5	73.4	32.5
	14.2	26.3	36.1	58.1	40
	18.4	32.6	44	36	64.5
	16.4	16.8	34.2	59.5	41.6
	15	21.9	39.4	41.5	47.5
	15.4	20.1	36.8	44.3	59.8
	17.2	23.6	36.9	37.8	59.8
	22.9	20.2	36.1	51	57.4
	18.5	19.5	34.2		70.6
	14.5	18.5	32		59.8
	19	29	40.2		61.7
	21.1	23.4	35.4		59.6
	15.9	20.6	31.6		52.3
	17.3	22.1			88.8
	16.8	19.1		N=46	52.1
		18.3	N=51		58.3
		23.2			51.1
	N=53	26.7			42.9
		21.9			52.3
		21.2			53.7
		17.9			80.6
		21.6			54.2
		18.6			59.8
		19.1			70.2
					53.7
					57.8
		N=62			72.7
					85.9
					91.2
					78.5
					49.4
					61.5
					39.1
					N=71
	see also sheet 6 for alt 18 h
	2 h	4 h	6 h	18h	48h
av	18.6472	23.8532	33.3235	53.9304	63.731
n	53	62	51	46	71

## Sheet: Sheet2
2 h vs. 4 h	-5.206	Yes	*	0.0229
2 h vs. 6 h	-14.68	Yes	****	< 0.0001
2 h vs. 18 h	-35.28	Yes	****	< 0.0001
2 h vs. 48 h	-45.08	Yes	****	< 0.0001
4 h vs. 6 h	-9.47	Yes	****	< 0.0001
4 h vs. 18 h	-30.08	Yes	****	< 0.0001
4 h vs. 48 h	-39.88	Yes	****	< 0.0001
6 h vs. 18 h	-20.61	Yes	****	< 0.0001
6 h vs. 48 h	-30.41	Yes	****	< 0.0001
18 h vs. 48 h	-9.801	Yes	****	< 0.0001
Minimum	11.5	16.8	21.4	30.7	32.5
25% Percentile	15.7	20.18	28.7	37.7	52.3
Median	18.6	22.4	33.6	51.5	58.5
75% Percentile	20.8	26.8	36.5	64.38	71.8
Maximum	26.4	37.3	47.5	92.9	123
Mean	18.65	23.85	33.32	53.93	63.73
Std. Deviation	3.487	4.747	6.397	17.65	18.15
Std. Error of Mean	0.479	0.6028	0.8958	2.602	2.154
Lower 95% CI	17.69	22.65	31.52	48.69	59.44
Upper 95% CI	19.61	25.06	35.12	59.17	68.03
