# Supplementary material for: Why are enteric ganglia so small? Role of differential adhesion of enteric neurons and enteric neural crest cells
Source: F1000Res. 2015 May 12;4:113. [Version 1] doi: 10.12688/f1000research.6370.1 (PMC4448751; doi:10.12688/f1000research.6370.1)
Supplement: Raw data for Figure 5B — Aggregate diameters from QE8, ChE9 and mixed populations (Q+Ch) at 18h in vitro ( Rollo et al., 2015d). [file f1000research-4-6830-s0003.tgz]

Archive with 1 entries (1 files):
- 26b52ed0-e198-47be-aa18-29b161111fe2_Fig_5B__agg_diameters_chick_Q_Ch+Q_18h.xlsx
