# Supplementary material for: Why are enteric ganglia so small? Role of differential adhesion of enteric neurons and enteric neural crest cells
Source: F1000Res. 2015 May 12;4:113. [Version 1] doi: 10.12688/f1000research.6370.1 (PMC4448751; doi:10.12688/f1000research.6370.1)
Supplement: Raw data for Figure 5B — Aggregate diameters from QE8, ChE9 and mixed populations (Q+Ch) at 18h in vitro ( Rollo et al., 2015d). [file f1000research-4-6830-s0003.tgz › 26b52ed0-e198-47be-aa18-29b161111fe2_Fig_5B__agg_diameters_chick_Q_Ch+Q_18h.xlsx]

## Sheet: Sheet1
#148 E8Q ENCC 18h		#148 E9Ch ENCC 18h		#148 Ch+Q ENCC 18h
27		33		31
35		36		37	56.83
35		39		37	14.12
37		42		40	N=70
39		43		40
39		44		42
39		44		42
41		45		42
42		45		43
42		46		43
44		46		43
45		47		43
45		47		44
45		48		44
46		48		45
46		48		46
46		49		46
47		49		46
47		49		46
47		49		47
47		50		47
48		50		48
49		50		51
50		51		51
51		51		52
52		51		52
52		52		52
52		52		52
52		52		52
53		53		53
53		53		53
53		53		54
53		54		54
54		54		55
55		54		55
56		55		55
56		55		56
56		56		57
58		56		57
61		57		57
61		59		57
61		60		58
61		63		58
62		63		59
63		63		60
63		64		60
63		65		60
63		67		61
63		68		61
67		68		61
68		70		62
68		72		62
68		73		63
69		73		63
69		80		63
70		85		63
72		85		63
76		86		64
76		98		67
76		106		68
76				72
77				72
79				73
80				75
81				76
81				88
86				89
87				90
93				99
96				101
123
130
60.0417		57.0667		56.8286	AV
					SD
72		60		70	N

## Sheet: Sheet2
Uncorrected Fisher's LSD	Mean Diff.	Significant?	Summary	Individual P Value
CQ vs. Q	-3.213	No	ns	0.232
CQ vs. C	-0.2381	No	ns	0.9325
Q vs. C	2.975	No	ns	0.2877
Test details	Mean 1	Mean 2	Mean Diff.	SE of diff.
CQ vs. Q	56.83	60.04	-3.213	2.68
CQ vs. C	56.83	57.07	-0.2381	2.809
Q vs. C	60.04	57.07	2.975	2.791
Minimum	31	27	33
25% Percentile	46	47	48
Median	55	56	53
75% Percentile	63	69	63.75
Maximum	101	130	106
Mean	56.83	60.04	57.07
Std. Deviation	14.12	18.66	14.41
Std. Error of Mean	1.688	2.199	1.86
Lower 95% CI	53.46	55.66	53.34
Upper 95% CI	60.2	64.43	60.79
