# Supplementary material for: Why are enteric ganglia so small? Role of differential adhesion of enteric neurons and enteric neural crest cells
Source: F1000Res. 2015 May 12;4:113. [Version 1] doi: 10.12688/f1000research.6370.1 (PMC4448751; doi:10.12688/f1000research.6370.1)
Supplement: Raw data for Figure 5C — Aggregate diameter for QE8 cells at 0, 75 and 150 rpm at 18h in vitro ( Rollo et al., 2015e). [file f1000research-4-6830-s0004.tgz]

Archive with 1 entries (1 files):
- f40ab401-9cc3-40c4-b0e9-ea8b87277412_Fig_5C_0-75-150_rpm_QE8.xlsx
