# Supplementary material for: Why are enteric ganglia so small? Role of differential adhesion of enteric neurons and enteric neural crest cells
Source: F1000Res. 2015 May 12;4:113. [Version 1] doi: 10.12688/f1000research.6370.1 (PMC4448751; doi:10.12688/f1000research.6370.1)
Supplement: Raw data for Figure 5C — Aggregate diameter for QE8 cells at 0, 75 and 150 rpm at 18h in vitro ( Rollo et al., 2015e). [file f1000research-4-6830-s0004.tgz › f40ab401-9cc3-40c4-b0e9-ea8b87277412_Fig_5C_0-75-150_rpm_QE8.xlsx]

## Sheet: Sheet1
		#123	0 rpm	75 rpm	150 rpm
		18 h	37	40.2	43.9
		0.5x106 particles/ml	34.8	33.8	44.3
			43.1	31.3	43
			32.9	32	26.8
			33	37.4	43.8
			35.5	29.8	61.3
			40.5	29.7	36.7
			34.8	33.5	40.9
			29.8	37.5	39.7
			34.4	33.8	38.2
			30.8	30.9	40.6
			32.6	36.8	40.5
			47.1	37.8	53.5
			37.6	30.8	35.2
			34.4	30	35.4
			27.5	30.7	36.7
			30.6	33.3	45.9
			28.3	38.6	32.2
			29	42.8	31.5
			40.9	42.8	40.3
			39.7	38.9	50.8
			39	28.3	37.4
			55.2	25.5	26.7
			43.7	34.7	58.9
			38	40.6	40.5
			46	31.6	45.1
			37.9	33.7	57.8
			46.3	35.5	36.3
			41	42.8	39.8
			44.4	35.9	60.5
			37.3	28.4	51.3
			37.8	39.1	41.7
			34.4	39.2	42
			37	52.1	32.8
			30	33.8	33.7
			44.8	32.6	28.1
			41.2	36.8	44
			40.6	34.3	58.5
			46.6	43	40.3
			47.8	46.6	43.7
			43.1	31.4	44.3
			42.7	31.3	43.5
			41.2	32.4	55.1
			30.5	49.1	3.6
			33.7	32.1	32.3
			33.8	30.9	27.5
			27.7	29.6	77
			33.8	42.3	38.3
			39	32.8	35.8
			33.4	48	33.7
			41.8	29.9	47.6
			36.1	32.3	42.4
			34.8	39.8	55.5
			31.1	41.3	50
			36.9	45.3	66.2
			35	32.8	46.2
			34.1	39	38.8
			29.9	31	46.6
			29.5	40.9	53.2
			36.9	33.9	55.5
			28.5	32.4	37
		36.9967		37.3	38.6
				37.4	34
					45.1
					56.9
					56.7
					36.8
					50.1
					44.6
			0 rpm	75 rpm	150 rpm
		m	36.9967	35.8746	43.0899
		sd	5.92916	5.59916	10.9874
		n	61	63	69
		sem	0.759152	0.705428	1.32272

## Sheet: Sheet2
Uncorrected Fisher's LSD	Mean Diff.	Significant?	Summary	Individual P Value
0p vs. 75p	1.122	No	ns	0.4378
0p vs. 150p	-6.093	Yes	****	< 0.0001
75p vs. 150p	-7.215	Yes	****	< 0.0001
Test details	Mean 1	Mean 2	Mean Diff.	SE of diff.
0p vs. 75p	37	35.87	1.122	1.443
0p vs. 150p	37	43.09	-6.093	1.412
75p vs. 150p	35.87	43.09	-7.215	1.4
Number of values	61	63	69
Minimum	27.5	25.5	3.6
25% Percentile	32.95	31.4	36.7
Median	36.9	33.9	42
75% Percentile	41.1	39.2	50.05
Maximum	55.2	52.1	77
Mean	37	35.87	43.09
Std. Deviation	5.929	5.599	10.99
Std. Error of Mean	0.7592	0.7054	1.323
Lower 95% CI	35.48	34.46	40.45
Upper 95% CI	38.52	37.28	45.73
