# Supplementary material for: Why are enteric ganglia so small? Role of differential adhesion of enteric neurons and enteric neural crest cells
Source: F1000Res. 2015 May 12;4:113. [Version 1] doi: 10.12688/f1000research.6370.1 (PMC4448751; doi:10.12688/f1000research.6370.1)
Supplement: Raw data for Figure 5D — Starting cell density vs aggregate diameter at 18h in vitro ( Rollo et al., 2015f). [file f1000research-4-6830-s0005.tgz]

Archive with 1 entries (1 files):
- 61544a58-a061-43b9-9320-4ceea5d773f1_Fig_5D__diam_vs_cell_density.xlsx
