# Supplementary material for: Why are enteric ganglia so small? Role of differential adhesion of enteric neurons and enteric neural crest cells
Source: F1000Res. 2015 May 12;4:113. [Version 1] doi: 10.12688/f1000research.6370.1 (PMC4448751; doi:10.12688/f1000research.6370.1)
Supplement: Raw data for Figure 5D — Starting cell density vs aggregate diameter at 18h in vitro ( Rollo et al., 2015f). [file f1000research-4-6830-s0005.tgz › 61544a58-a061-43b9-9320-4ceea5d773f1_Fig_5D__diam_vs_cell_density.xlsx]

## Sheet: Sheet1
diam um		37.7	I #1 1	52.4	full conc a	89.2	3/4 conc 1	90.1	1/2 conc1	80.6	1/4 conc
particles/ml start		43.4	1x106	62.53	0.66x106	68.1	0.5x106	47.7	0.33x106	66.7	0.167x106
		43.1		57.83		49.2		37.4		55.3
		35.8		49.06		68.7		33.9		70.3
		34.3		86.49		59.7		55.3		44.6
		28.8		66.47		49.4		37.2		40.6
		27.5		53.05		58.3		36.9		41.5
		51		52.49		53.8		30.7		67.1
		49.3		44.19		35.2		62		38.3
		41.5		35.63		50.6		56		73.4
		44.9		58		58.2		35.5		53.9
		33.7		34.41		56.6		52.5		105
		45.9		47		54.1		82.6		38.9
		48.9		46.97		45.8		51.5		36.7
		33.5		42.64		46.2		31.4
		30.5		55.76		88.7		52.7
		32.1		61.25		93.2		47.4
		42		45.55		48.9		41.5
		29.6		48.43		50.5		81.6
		31.1		42.64		65.7		92.9
		32.2		40.65		48.9		69.3
		28		40.32		55		71.7
		33.6		35.2		54.6		61.4
		35.6		33.6		39.7		46.4
		30.6		56.3		51.9		58.5
		35.1		37.9		78.2		64.3
		48.5		26		40.4		44.5
		29.2		27.1		64.4		51.5
		44.3		48.7		50.5		71.5
		38.3		60		55.5		33.5
		37.5		52.7		57.2		45.1
		33.6		55.1		47.7		36.7
		36.3		33.9		57		32.4
		22.9		41.7		53.1		64.6
		39.1		51.2		43.2		92.3
		39.7		62.6		47.1		191
		30		50.4		34.1		87.4
		38.4		39.4		38.3		52.3
		30.9		52.5		47.3		39
		36.6		34.3		36.6		73.4
		27.5		35.5		37.2		58.1
		51.7		49.2		98.5		36
		37.7		58		99.1		59.5
		50.2		32.1		94.9		41.5
		41.2		25.2		135		44.3
		44.3		38.2		57.5		37.8
		35.4		54.6		101		51
		29.2		41.2		71
		23.7		46.4		91.3
		22.9		44.4		47.9
		30.7		63.2		80.8
		26.1		59.8		85.6
		35.1		51.8
		39.7		38.2
		35.4		40.3
		31.5		53.7
		26		62.6
		24.7		33.9
		38.5		48.8
		34.4		41.5
		38.3		37.8
		44.3		46
		30.4		38.2
		43.7		47.7
		35.1		38.3
		35.2		47.5
		41.9		35.9
		33.9		57
		30.9		39.6
		28.8		55.1
		31.5		58
		32.1		62.6
		31.4		49.4
		28.1		44.9
		28.1		59.6
		26.1		51.9
		32.1		53.8
		41.1		53.4
		40.3		52
		29.4		50
		40.4		57.2
		34.1		53.8
		38.2		61.2
		27.9		40.7
		35.6		58.3
		31.5		44.9
		28.5		38.2
		32.2		49.7
		36.4		45.5
		33.8
		40.1
		37.4
		57
		36.3
		34.8
		28.5
		41.3
		30.1
		34.3
		36.3
		32.9
		38.2
		29.4
		35.5
		26
		33.6
		40.3
		37.4
		42.5
		40
		44.5
		29.4
		32.2
		31.4
		56
		39.8
		24.6
		30.7
		43.2
		30
		40
		39.1
		30.7
		34.8
		39.8
		38.6
		35.5
		41.5
		36.7
		37.4
		43.2
		34.6
		28
		31.1
		30.6
		41.3
		42
		36.7
		31.1
		26.4
		29.6
		32.6
		28.7
		26.7
		29.6
		30
		28.1
		33.5
		41.2
		34.4
	N=		150		89		52		47		14
	av		35.33		47.97		61.36		56.85		58.06
	sd		6.59057		10.4025		21.1887		26.5395		20.0996
	density x106		1		0.67		0.5		0.33		0.167
			#123		#120		#120		#120		#120
						cell density	aggregate diameter (um)
						1	35.3293	6.59057	150	0.538118
						0.67	47.9681	10.4025	89	1.10266
						0.5	61.3577	21.1887	52	2.93834
						0.33	56.8468	26.5395	47	3.87119
						0.167	58.0643	20.0996	14	5.37184

## Sheet: Sheet2
Uncorrected Fisher's LSD	Mean Diff.	Significant?	Summary	Individual P Value
1 vs. 0.67	-12.64	Yes	****	< 0.0001
1 vs. 0.5	-26.03	Yes	****	< 0.0001
1 vs. 0.33	-21.52	Yes	****	< 0.0001
1 vs. 0.167	-22.73	Yes	****	< 0.0001
0.67 vs. 0.5	-13.39	Yes	****	< 0.0001
0.67 vs. 0.33	-8.879	Yes	**	0.001
0.67 vs. 0.167	-10.1	Yes	*	0.0186
0.5 vs. 0.33	4.511	No	ns	0.1322
0.5 vs. 0.167	3.293	No	ns	0.4619
0.33 vs. 0.167	-1.217	No	ns	0.7879
Number of values	150	89	52	47	14
Minimum	22.9	25.2	34.1	30.7	36.7
25% Percentile	30.48	39.95	47.75	37.8	40.18
Median	34.7	48.7	54.8	51.5	54.6
75% Percentile	39.8	55.1	70.43	64.6	71.08
Maximum	57	86.49	135	191	105
Mean	35.33	47.97	61.36	56.85	58.06
Std. Deviation	6.591	10.4	21.19	26.54	20.1
Std. Error of Mean	0.5381	1.103	2.938	3.871	5.372
Lower 95% CI	34.27	45.78	55.46	49.05	46.46
Upper 95% CI	36.39	50.16	67.26	64.64	69.67
