# Supplementary material for: Why are enteric ganglia so small? Role of differential adhesion of enteric neurons and enteric neural crest cells
Source: F1000Res. 2015 May 12;4:113. [Version 1] doi: 10.12688/f1000research.6370.1 (PMC4448751; doi:10.12688/f1000research.6370.1)
Supplement: Raw data for Figure 8C — Comparison of aggregate size in NCAM-high and NCAM-low fractions as sorted by FACS ( Rollo et al., 2015g). [file f1000research-4-6830-s0006.tgz]

Archive with 1 entries (1 files):
- 48fa51dc-36ab-4d7e-b109-5b8d8a5b1463_Fig_8C_diameters_NCAM_High_vs_Low.xlsx
