# Supplementary material for: Why are enteric ganglia so small? Role of differential adhesion of enteric neurons and enteric neural crest cells
Source: F1000Res. 2015 May 12;4:113. [Version 1] doi: 10.12688/f1000research.6370.1 (PMC4448751; doi:10.12688/f1000research.6370.1)
Supplement: Raw data for Figure 8C — Comparison of aggregate size in NCAM-high and NCAM-low fractions as sorted by FACS ( Rollo et al., 2015g). [file f1000research-4-6830-s0006.tgz › 48fa51dc-36ab-4d7e-b109-5b8d8a5b1463_Fig_8C_diameters_NCAM_High_vs_Low.xlsx]

## Sheet: Sheet1
61.1	NCAM high balls		35.4	NCAM low balls
49.7	diam um		26.4	diam um
35.6			21.2
42.9			26.3
50.2			30.7
173			31.5
66.8			32.2
43.4			33.6
83.6			32.2
108			25.6
49.3			33.6
61.5			24.6
47.3			24.7
38.2			28.4
148			32.9
98.1			27.6
107			26.4
84			36.3
61.7			36
48.9			26.1
48.7			32.3
43			26.7
44.5			32.1
29			30
47.8			23.7
61.1			24.9
60.5			23.4
51.2			30.4
56.8			30.5
56.8			31.5
39.2			26
38.4			28.1
31.5			29.6
45.8			40.4
147			51.9
101			34.8
39.6			36.7
40.2			24.5
58.3			33.8
43			26.1
38.2			35.4
52.2			29
78.4			33.6
35.2			28.8
47.3			22.9
40.3			20.5
40.7			26.4
62.6			31.1
105			33.8
44.9			24.7
60.5			27.3
50			22.2
48.9			19.8
39.7			20.1
46			21.7
35.1			32.1
26			29
36.3			30.1
43.1			25.2
38.2			24.9
			20.4
NCAMhigh			NCAM low
58.505			28.9852
29.8299			5.6295
N=60			N=61
	NCAM high	NCAM low
diameter (um)	58.505	28.9852
sd	29.8299	5.6295
n	60	61
sem	3.85102	0.720784

## Sheet: Sheet2
Unpaired t test
P value	< 0.0001
P value summary	****
Significantly different? (P < 0.05)	Yes
One- or two-tailed P value?	Two-tailed
t, df	t=7.593 df=119
How big is the difference?
Mean ± SEM of column A	58.51 ± 3.851 N=60
Mean ± SEM of column B	28.99 ± 0.7208 N=61
Difference between means	-29.52 ± 3.888
95% confidence interval	-37.22 to -21.82
R squared	0.3264
F test to compare variances
F,DFn, Dfd	28.08, 59, 60
P value	< 0.0001
P value summary	****
Significantly different? (P < 0.05)	Yes
