# Supplementary material for: Why are enteric ganglia so small? Role of differential adhesion of enteric neurons and enteric neural crest cells
Source: F1000Res. 2015 May 12;4:113. [Version 1] doi: 10.12688/f1000research.6370.1 (PMC4448751; doi:10.12688/f1000research.6370.1)
Supplement: Raw data for Figure 9A — Aggregate size for QE8 DRG and ENS HNK-1 +ve cells ( Rollo et al., 2015h). [file f1000research-4-6830-s0007.tgz]

Archive with 1 entries (1 files):
- bec0ab82-018c-4a65-b5cd-54542e5b1622_Fig_9A_DRG_ENS_agg_diam.xlsx
