# Supplementary material for: Why are enteric ganglia so small? Role of differential adhesion of enteric neurons and enteric neural crest cells
Source: F1000Res. 2015 May 12;4:113. [Version 1] doi: 10.12688/f1000research.6370.1 (PMC4448751; doi:10.12688/f1000research.6370.1)
Supplement: Raw data for Figure 9A — Aggregate size for QE8 DRG and ENS HNK-1 +ve cells ( Rollo et al., 2015h). [file f1000research-4-6830-s0007.tgz › bec0ab82-018c-4a65-b5cd-54542e5b1622_Fig_9A_DRG_ENS_agg_diam.xlsx]

## Sheet: Sheet1
	DRG3f	64.74		all DRG->	31.25		ENS	34.1
		57.62		nom 0.5x106 per ml	34.41		nom 0.5x106 per ml	35.2
		54.95		small-->lge	34.93			36.6
		46.9			35.63			37.2
		39.9			37.53			38.3
	DRG3e	76.81			38.3			39.7
		69.61			38.59			40.4
		68.81			39.52			43.2
		68.76			39.9			45.8
		54.5			40.17			46.2
		64.42			40.53			47.1
		56.59			40.62			47.3
		43.77			41.69			47.7
		54.77			42.07			47.9
		46.87			42.18			48.9
		56.44			42.21			48.9
		47.44			42.21			49.2
	DRG3d	126.7			42.44			49.4
		73.58			43.77			50.5
		56.26			43.77			50.5
		48.46			44			50.6
		78.18			44			51.9
		56.78			44.19			53.1
		72.47			44.19			53.8
		85.26			44.44			54.1
		100.6			45.33			54.6
		67.11			45.5			55
		67.83			46.27			55.5
		85.24			46.87			56.6
		54.77			46.9			57
		62.98			46.9			57.2
		51.65			47.1			57.5
		49.03			47.1			58.2
	DRG3c	48.23			47.44			58.3
		57.83			47.44			59.7
		31.25			48.23			64.4
		38.3			48.46			65.7
	DRG3b	90.74			48.66			68.1
		61.9			48.66			68.7
		59.7			48.83			71
		49.33			49.03			78.2
		34.93			49.06			80.8
	DRG3a	86.28			49.33			85.6
		65.25			49.99			88.7
		78.37			50.02			89.2
		61.65			50.02			91.3
		48.66			50.6			93.2
		68.21			51.01			94.9
		44.44			51.58			98.5
		40.53			51.65			99.1
		44			51.65			101
	DRG3a	35.63			51.93			135
	DRG2f	48.66			52.14				61.3577
		56			52.4				21.1887
		34.41			53.07
		42.44			53.12
		38.59			53.48
	DRG2e	96.42			54.5
		53.07			54.7
		41.69			54.77
		65.26			54.77
		69.03			54.95
		66.47			55.24
		112.7			55.76
		85.94			56
	DRG2d	114.7			56.26
		80.06			56.44
		85.03			56.59
		87.61			56.78
		69.75			57.3
	DRG2c	73.69			57.49
		87.55			57.62
		114.9			57.83
		87.34			59.06
		57.49			59.7
		84.57			59.7
		59.06			60.1
		42.21			61.01
		47.1			61.65
	DRG2b	120.3			61.86
		99.82			61.9
		93.6			62.8
		62.8			62.98
		51.93			64.07
		81.51			64.42
		79.66			64.74
		76.62			64.81
		69.68			65.25
		64.07			65.26
		61.01			66.47
		48.83			67.11
		45.5			67.83
	DRG2a	95.11			68.21
		78.18			68.76
		82.73			68.81
		70.58			69.03
		49.99			69.03
		45.33			69.61
		54.7			69.68
		64.81			69.75
		55.24			70.58
		55.76			72.02
		50.02			72.37
		47.44			72.47
	DRG1g	167.2			73.58
		137.5			73.69
		72.02			76.62
		76.62			76.62
		37.53			76.81
		150.8			76.86
	DRG1f	57.3			78.18
		76.86			78.18
		61.86			78.37
		42.21			79.66
		53.48			80.06
		51.01			81.51
		40.17			81.79
		44			82.73
		42.07			84.26
	DRG1e	143.7			84.57
		155.7			84.73
		96.03			85.03
		81.79			85.24
		84.73			85.26
		72.37			85.94
		59.7			86.28
		52.4			87.34
		42.18			87.55
		53.12			87.61
	DRG1d	60.1			90.74
		52.14			93.6
		69.03			95.11
		46.9			96.03
		84.26			96.42
		51.58			99.82
		46.27			100.6
	DRG1c	51.65			112.7
	DRG1b	49.06			114.7
		50.02			114.9
		50.6			120.3
		40.62			126.7
		39.52			137.5
	DRG1a	43.77			143.7
		47.1			150.8
		44.19			155.7
		44.19			167.2
			65.653
			25.018

## Sheet: Sheet2
Table Analyzed	Data 1				DRG
				Number of values	146	52
Column B	ENS
vs.	vs.			Minimum	31.25	34.1
Column A	DRG			25% Percentile	48.4	47.75
				Median	58.45	54.8
Mann Whitney test				75% Percentile	77.19	70.43
P value	0.3323			Maximum	167.2	135
Exact or approximate P value?	Exact
P value summary	ns			Mean	65.65	61.36
Significantly different? (P < 0.05)	No			Std. Deviation	25.02	21.19
One- or two-tailed P value?	Two-tailed			Std. Error of Mean	2.071	2.938
Sum of ranks in column A,B	14872 , 4829
Mann-Whitney U	3451			Lower 95% CI	61.56	55.46
				Upper 95% CI	69.75	67.26
Difference between medians
Median of column A	58.45			Mean ranks	101.9	92.87
Median of column B	54.8
Difference: Actual	-3.645
Difference: Hodges-Lehmann	-2.705
95.02% CI of difference	-8.700 to 2.630
Exact or approximate CI?	Exact
