# Supplementary material for: Why are enteric ganglia so small? Role of differential adhesion of enteric neurons and enteric neural crest cells
Source: F1000Res. 2015 May 12;4:113. [Version 1] doi: 10.12688/f1000research.6370.1 (PMC4448751; doi:10.12688/f1000research.6370.1)
Supplement: Raw data for ENC: Neuron ratio (page 12) — EN cell: neuron ratio and aggregate size ( Rollo et al., 2015i). [file f1000research-4-6830-s0008.tgz]

Archive with 1 entries (1 files):
- c1ee93e9-eba3-49c3-8fe0-91834be0e065_Text_page_10_Aggregate_cell_count_N_toENC_ratio.xlsx
