# Supplementary material for: Why are enteric ganglia so small? Role of differential adhesion of enteric neurons and enteric neural crest cells
Source: F1000Res. 2015 May 12;4:113. [Version 1] doi: 10.12688/f1000research.6370.1 (PMC4448751; doi:10.12688/f1000research.6370.1)
Supplement: Raw data for ENC: Neuron ratio (page 12) — EN cell: neuron ratio and aggregate size ( Rollo et al., 2015i). [file f1000research-4-6830-s0008.tgz › c1ee93e9-eba3-49c3-8fe0-91834be0e065_Text_page_10_Aggregate_cell_count_N_toENC_ratio.xlsx]

## Sheet: Sheet1
sample 1								sample 2								sample 3								sample 4
sections	Hu	Sox	total	size	volum	cell density		sections	Hu	Sox	total	size	volum	cell density		sections	Hu	Sox	total	size	volum	cell density		Sections	Hu	Sox	total	size	volum	cell density
2	0	4		um	um^3	um^*1000		2	0	3		um	um^3	um^*1000		2	0	1		um	um^3	um^*1000		2	3	8		um	um^3	um^*1000
3	1	1						3	0	1						3	2	3						3	4	6
4	3	4						4	1	6						4	1	4						4	1	8
5	3	7						5	3	7						5	1	5						5	1	4
6	10	6						6	3	5						6	3	6						6	5	4
7	6	4						7	3	1						7	4	4						7	5	6
8	6	11						8	3	5						8	2	8						8	3	5
9	8	11						9	5	4						9	7	7						9	3	6
10	11	14						10	2	5						10	8	3						10	5	5
11	17	12						11	7	7						11	9	6						11	4	2
12	22	16						12	6	7						12	8	10						12	2	6
13	15	14						13	6	9						13	10	8						13	7	5
14	15	13						14	11	4						14	9	4						14	4	8
15	6	11						15	9	3						15	12	5						15	9	7
16	15	13						16	15	6						16	7	10						16	5	6
17	18	14						17	14	5						17	8	8						17	7	5
18	13	6						18	8	2						18	9	8						18	6	4
19	11	4						19	3	6						19	6	6						19	7	9
20	12	7						20	12	4						20	9	7						20	15	8
21	19	19						21	11	3						21	2	4						21	10	3
22	12	5						22	6	4						22	6	3						22	11	4
23	19	9						23	5	6						23	4	3						23	6	5
24	13	5						24	5	6						24	11	2						24	10	6
25	10	6						25	5	2						25	2	2						25	10	7
26	13	8						26	2	2						26	3	1						26	10	2
27	10	5						27	2	5						27	2	3						27	8	6
28	12	15						28	2	4						28								28	7	5
29	8	4						29	1	0						29								29	9	3
30	10	6																						30	8	6
31	8	9																						31	7	6
32	6	6																						32	12	7
33	11	6																						33	6	4
34	8	9																						34	13	7
35	10	7																						35	6	5
36	7	7																						36	18	21
37	14	6
38	11	5
39	16	9
40	7	6
41	13	10
42	5	6
43	9	9
44	31	38
	474	387	861	98.7	4.0255e+06	0.213886			150	122	272	63.7	1.08215e+06	0.251352			145	131	276	63.8	1.08725e+06	0.253851			247	209	456	76.5	1.87436e+06	0.243283
	Hu	SoxE	total	size	volum	cell density			Hu	SoxE	total	size	volum	cell density			Hu	SoxE	total	size	volum	cell density			Hu	SoxE	total	size	volum	cell density
				um	um^3	um^*1000						um	um^3	um^*1000						um	um^3	um^*1000						um	um^3	um^*1000
	Hu/SoxE	1.22481							Hu/SoxE	1.22951							Hu/SoxE	1.10687							Hu/SoxE	1.18182

## Sheet: Sheet2
	Hu	Sox	total	Hu/SoxE	diam-um	volum-um^3	cell density-um^3*1000
1	474	387	861	1.22481	98.7	4.0255e+06	0.213886
2	150	122	272	1.22951	63.7	1.08215e+06	0.251352
3	145	131	276	1.10687	63.8	1.08725e+06	0.253851
4	247	209	456	1.18182	76.5	1.87436e+06	0.243283
mean				1.18575	75.675	2.01731e+06	0.240593
STDEV				0.0567968	16.4848	1.38958e+06	0.0183667
