# Supplementary material for: Why are enteric ganglia so small? Role of differential adhesion of enteric neurons and enteric neural crest cells
Source: F1000Res. 2015 May 12;4:113. [Version 1] doi: 10.12688/f1000research.6370.1 (PMC4448751; doi:10.12688/f1000research.6370.1)
Supplement: Raw data for Supplemental Figure S3 — Full qPCR analysis of HNK-1 sorted cells ( Rollo et al., 2015j). [file f1000research-4-6830-s0009.tgz]

Archive with 1 entries (1 files):
- 4f948f03-b755-46c6-bcaa-e180a0da8ad5_Suppl_Fig_S3_QNC_QRTPCR_full_analysis_250213.xlsx
