# Supplementary material for: Why are enteric ganglia so small? Role of differential adhesion of enteric neurons and enteric neural crest cells
Source: F1000Res. 2015 May 12;4:113. [Version 1] doi: 10.12688/f1000research.6370.1 (PMC4448751; doi:10.12688/f1000research.6370.1)
Supplement: Raw data for Supplemental Figure S3 — Full qPCR analysis of HNK-1 sorted cells ( Rollo et al., 2015j). [file f1000research-4-6830-s0009.tgz › 4f948f03-b755-46c6-bcaa-e180a0da8ad5_Suppl_Fig_S3_QNC_QRTPCR_full_analysis_250213.xlsx]

## Sheet: SOX10
	qSOX10
		ct	ct		average				average
		qGAPDH	qSOX10	∆Ct	∆Ct	DDCt	absDDCt	2DDCt	2DDCt	sd	sem	ttest
2	HNK1 sort	15.6241	24.2788	8.65471		6.09968	6.09968	68.5781
2	HNK1 sort	16.4852	24.3695	7.88425	8.26948	6.87013	6.87013	116.981	92.7796	34.2261	24.2015	0.061917
3	-ve sort	19.8583	34.4799	14.6217		0.132726	0.132726	1.09636
3	-ve sort	20.0148	34.9019	14.8871	14.7544	-0.132726	0.132726	-1.09636	0	1.55049	1.09636
4	R6 HNK1 sort	15.9358	24.43	8.49418		6.30825	6.30825	79.245
4	R6 HNK1 sort	15.7715	24.4045	8.63301	8.56359	6.16943	6.16943	71.9751	75.6101	5.14062	3.63496	0.00252017
6	QE8 unsort	15.3414	27.4123	12.071		2.73148	2.73148	6.64136
6	QE8 unsort	15.2525	27.5331	12.2806	12.1758	2.5218	2.5218	5.74299	6.19217	0.635243	0.449185	0.0358208
5	QE8 -ve sort	16.4828	31.1248	14.6419		0.160501	0.160501	1.11768
5	QE8 -ve sort	16.4375	31.4004	14.9629	14.8024	-0.160501	0.160501	-1.11768	0	1.58063	1.11768
	CALIBRATOR
							`

## Sheet: HU-D
	qHU-D
		ct	ct		average				average
		qGAPDH	qHU-D	∆Ct	∆Ct	DDCt	absDDCt	2DDCt	2DDCt	sd	sem	ttest
2	HNK1 sort	15.6241	20.2661	4.642		-3.21565	3.21565	-9.28981
2	HNK1 sort	16.4852	19.9151	3.42993	4.03597	-2.00357	2.00357	-4.00991	-6.64986	3.73345	2.63995	0.14443
3	-ve sort	19.8583	21.37	1.51176		-0.0854044	0.0854044	-1.06099
3	-ve sort	20.0148	21.3558	1.34095	1.42636	0.0854044	0.0854044	1.06099	0	1.50046	1.06099
4	R6 HNK1 sort	15.9358	20.5389	4.6031		5.35107	5.35107	40.8162
4	R6 HNK1 sort	15.7715	20.4674	4.69598	4.64954	5.25818	5.25818	38.2711	39.5436	1.79965	1.27254	0.00170901
6	QE8 unsort	15.3414	22.7075	7.36613		2.58804	2.58804	6.01281
6	QE8 unsort	15.2525	22.559	7.3065	7.33631	2.64767	2.64767	6.26653	6.13967	0.179407	0.12686	0.0273772
5	QE8 -ve sort	16.4828	26.3951	9.91221		0.041955	0.041955	1.02951
5	QE8 -ve sort	16.4375	26.4336	9.99612	9.95417	-0.041955	0.041955	-1.02951	0	1.45594	1.02951
	CALIBRATOR
